# Supplementary material for: Healthy Eating in the Australian Coal Mining Industry: Assessing the Efficacy of the ‘Out of the Box’ Workplace Health Promotion Program
Source: Nutrients. 2023 Jul 22;15(14):3254. doi: 10.3390/nu15143254 (PMC10384585; doi:10.3390/nu15143254)
Supplement: Supplementary file 1 [file nutrients-15-03254-s001.zip]

Archive with 1 entries (1 files):
- nutrients-2475459-supplementary.pdf
